# Supplementary material for: Distinct MAIT cell phenotypes associated with sepsis clinical outcome in emergency department patients
Source: Clin Transl Immunology. 2025 Mar 4;14(3):e70028. doi: 10.1002/cti2.70028 (PMC11879382; doi:10.1002/cti2.70028)
Supplement: Supplementary file 2 — Supplementary tables 1‐6 [file CTI2-14-e70028-s001.xlsx]

## Sheet: Supplementary table 1
Supplementary table 1. Triage parameters and definition criteria for clinical parameters
Triage parameters for triggering the sepsis alert
Suspected infection in combination with either one of A or B:
(A) At least one of the following: oxygen saturation below 90% despite supplemental oxygen administration, respiratory rate greater than 30 per minute, heart rate greater than 130 beats per minute, systolic blood pressure less than 90 mm Hg, or Glasgow Coma Scale below 8.
(B) Blood-lactate greater than 3.2 mmol/L combined with at least one of the following: oxygen saturation below 95% on room air, respiratory rate greater than 25 per minute, heart rate greater than 110 beats per minute, altered mental status, and temperature above 38.5ºC or below 35ºC.
Infection focus: definitions and categorization
Lower respiratory tract (sputum with respiratory pathogen, or positive blood culture with respiratory pathogen, or no positive culture but with infiltrate shown on chest X-ray),
Urinary tract (positive urine culture and blood culture with the same pathogen, or X-ray or ultrasound displaying kidney abscess or pyelonephritis),
Abdomen (diagnosis verified by computed tomography and/or positive culture from abdominal secretions),
Skin/soft tissue/joint/skeleton (combined presentation including clinical picture, radiological results, and microbiological results),
Other,
Unknown.
Inclusion criteria for geriatric control patients
Hospitalization < 7 days
No clinical signs of infection during the hospitalization
No administration of antibiotics or cortisone during the hospitalization
C-reactive protein (CRP)<10 throughout the hospitalization period.
Postoperative patients were excluded.
None of the geriatric controls had a previous documented SARS-CoV-2 positive test in the Region Stockholm electronic records.

## Sheet: Supplementary table 2
Supplementary table 2. Characteristics of sepsis alert patients with and without sepsis, and geriatric controls.
	Infection, not sepsis	Sepsis	Geriatric controls
	n = 26	n = 69	n = 10
	No. (%)	No. (%)	No. (%)
Age, median (range)	68 (25-92)	72 (30-97)	85 (76-98)
Sex, n (female/male)	2025-09-17	21/48	2025-05-05
Comorbidities, n (%)
Heart disease	4 (15)	23 (33)	5 (50)
Pulmonary disease	4 (15)	10 (14)	2 (20)
Liver disease	2 (7.7)	5 (7.2)	0
Kidney disease	3 (12)	12 (17)	4 (40)
Neurologic disease	6 (23)	10 (14)	3 (30)
Diabetes mellitus	8 (31)	17 (25)	3 (30)
Malignancy	3 (12)*	27 (39)*	1 (10)
Charlson comorbidity index (CCI), n (%)
CCI 0	10 (38)	13 (19)	0
CCI 1-2	10 (38)	26 (38)	4 (40)
CCI ≥ 3	6 (23)	30 (43)	6 (60)
Immunosuppressive therapy, n (%)	2 (7.7)	18 (26)	0
Focus of infection, n (%)
Upper respiratory tract	0	1 (1.4)	NR
Lower respiratory tract	12 (46)	27 (39)	NR
Urinary tract	4 (15)	8 (12)	NR
Abdomen	3 (12)	3 (4.3)	NR
Skin/soft tissue/tendon/skeleton	1 (3.8)	3 (4.3)	NR
Other	3 (12)	5 (7.2)	NR
Unknown	3 (12)	22 (32)	NR
Positive blood culture, n (%)	6 (23)	21 (30)	NR
Viral infection, n (%)	4 (15)	14 (20)	NR
Severity and outcome
Secondary infection, n (%)	2 (7.7)	5 (7.2)	NR
Septic shock, n (%)	0	5 (7.2)	NR
NR, not relevant; ICU, intensive care unit; HDU, high-dependency unit

## Sheet: Supplementary table 3
Supplementary table 3. ST type and presence of the lukED gene in Staphylococcus aureus strains isolated from blood cultures of sepsis patients.
Strain	Type	lukED
608	ST45	-
713	ST1218	+
850	ST15	+
865	ST15	+

## Sheet: Supplementary table 4
Supplementary table 4. P (upper panel) and rho (lower panel) values of pairwise Spearman correlations between frequency of surface markers on MAIT cells, soluble factors in plasma, and clinical parameters in sepsis patients. Heatmap is displayed in main Figure 4c.
P-values	% MAIT cells	% CD4	% CD8	% DN	% CD25	% CD38	% CD69	% HLA-DR	% LAG-3	% PD-1	% TIM-3	CX3CL1 (46)	Granzyme B (57)	IL1B (28)	IL6 (13)	IL10 (22)	IL15 (63)	IL17C (55)	TNFA (12)	CXCL10 (21)	IFNG (29)	IL2 (43)	IL8 (18)	IL12 (56)	IL17 (42)	IL18 (78)	Lactate	Procalcitonin	WBC count	Neutrophil count	Lymphocyte count	Temperature	CCI	Age	suPAR
% MAIT cells		3.39107e-13	0.00787839	0.000453165	6.30431e-07	0.0120847	0.163563	0.00681016	0.501688	0.191452	0.320895	0.103552	0.230769	0.851097	0.161835	0.454351	0.697345	0.976449	0.296759	0.84219	0.913257	0.998811	0.795723	0.6826	0.63683	0.582976	0.472447	0.478439	0.589977	0.4056	0.506177	0.850993	0.658775	0.142635	0.064176
% CD4	3.39107e-13		2.6229e-09	9.32804e-05	2.83994e-16	0.0105303	0.0649386	0.0265988	0.564686	0.0637919	0.0416166	0.209927	0.0666589	0.989657	0.366871	0.610476	0.920493	0.830107	0.153876	0.887437	0.673391	0.654482	0.350207	0.93331	0.767413	0.728578	0.403193	0.0559439	0.343114	0.466534	0.123417	0.763778	0.312335	0.165126	0.0170037
% CD8	0.00787839	2.6229e-09		0.3051	5.10329e-06	0.0423701	0.0483623	0.426104	0.287779	0.00557592	0.8222	0.296189	0.347227	0.967196	0.591323	0.993224	0.920081	0.489087	0.607784	0.923917	0.628028	0.287245	0.143366	0.863499	0.954478	0.551019	0.391653	0.049792	0.663411	0.602842	0.426702	0.522832	0.742417	0.10953	0.75212
% DN	0.000453165	9.32804e-05	0.3051		5.4773e-05	0.0456565	0.773682	0.0719909	0.353639	0.370088	0.0389959	0.598382	0.462687	0.338155	0.498482	0.855284	0.780134	0.407214	0.426002	0.75695	0.549053	0.826186	0.35339	0.453641	0.506803	0.962954	0.924526	0.907707	0.392358	0.541283	0.62365	0.191635	0.610303	0.778896	0.00649422
% CD25	6.30431e-07	2.83994e-16	5.10329e-06	5.4773e-05		0.00645565	0.127797	0.151489	0.900597	0.84943	0.00238812	0.79471	0.3483	0.865685	0.738705	0.895089	0.890962	0.561224	0.395971	0.219045	0.980624	0.158275	0.50859	0.713365	0.756416	0.747152	0.684558	0.227479	0.109001	0.173246	0.279088	0.722359	0.78279	0.951431	0.0233617
% CD38	0.0120847	0.0105303	0.0423701	0.0456565	0.00645565		0.260348	0.000986408	0.390431	0.120978	0.0229549	0.936885	0.868515	0.37337	0.704532	0.24865	0.0991623	0.582451	0.230977	0.00962539	0.253234	0.479	0.489213	0.355574	0.917282	0.888261	0.836941	0.591744	0.533894	0.622501	0.0910073	0.388429	0.357117	0.156483	0.00659082
% CD69	0.163563	0.0649386	0.0483623	0.773682	0.127797	0.260348		0.941698	0.0252638	0.688397	0.585116	0.133196	0.483794	0.123567	0.661745	0.201075	0.0126379	0.0383591	0.0218495	0.000373738	0.0188486	0.252355	0.524859	0.0477861	0.0923033	0.799715	0.867171	0.226882	0.159182	0.420899	0.00335218	0.148248	0.623029	0.822417	0.938946
% HLA-DR	0.00681016	0.0265988	0.426104	0.0719909	0.151489	0.000986408	0.941698		0.388776	0.736893	0.00318739	0.0658315	0.710167	0.876474	0.448406	0.0562818	0.841866	0.222626	0.0979606	0.932845	0.583615	0.41589	0.35423	0.898997	0.947219	0.828734	0.795956	0.924219	0.425149	0.59456	0.157788	0.808107	0.513702	0.206683	0.115262
% LAG-3	0.501688	0.564686	0.287779	0.353639	0.900597	0.390431	0.0252638	0.388776		0.00859899	0.0665226	0.834748	0.0936914	0.186343	0.163473	0.342289	0.644026	0.111876	0.855462	0.104291	0.0771344	0.0391092	0.838882	0.119741	0.226509	0.66324	0.325197	0.795863	0.989244	0.786123	0.39411	0.513463	0.552196	0.0234066	0.53887
% PD-1	0.191452	0.0637919	0.00557592	0.370088	0.84943	0.120978	0.688397	0.736893	0.00859899		0.629224	0.579537	0.533403	0.239852	0.822375	0.953365	0.97027	0.838958	0.218062	0.571948	0.799533	0.811247	0.857209	0.983994	0.314553	0.692134	0.132868	0.155578	0.35703	0.475994	0.427365	0.221695	0.376742	0.504859	0.944439
% TIM-3	0.320895	0.0416166	0.8222	0.0389959	0.00238812	0.0229549	0.585116	0.00318739	0.0665226	0.629224		0.997197	0.342959	0.230167	0.356997	0.972751	0.308259	0.47821	0.390356	0.145496	0.013372	0.944683	0.497565	0.253628	0.880337	0.855743	0.240405	0.844049	0.801019	0.881927	0.395864	0.730374	0.200546	0.100456	0.0826546
CX3CL1 (46)	0.103552	0.209927	0.296189	0.598382	0.79471	0.936885	0.133196	0.0658315	0.834748	0.579537	0.997197		0.01942	0.00149233	0.0823088	8.70272e-06	0.00880073	0.00575316	4.43812e-08	0.00613853	5.04079e-05	0.0233715	0.00167332	0.000172098	8.36481e-05	0.21486	0.365641	0.0404483	0.0444121	0.107274	0.00013747	0.454641	0.291704	0.563294	0.134081
Granzyme B (57)	0.230769	0.0666589	0.347227	0.462687	0.3483	0.868515	0.483794	0.710167	0.0936914	0.533403	0.342959	0.01942		0.558688	0.409052	0.0682881	0.917594	0.0924641	0.0164146	0.0480048	0.000527627	0.212871	0.0285698	0.0217569	0.0586716	0.264796	0.838885	0.999767	0.744692	0.565751	0.171118	0.693739	0.750325	0.69506	0.202324
IL1B (28)	0.851097	0.989657	0.967196	0.338155	0.865685	0.37337	0.123567	0.876474	0.186343	0.239852	0.230167	0.00149233	0.558688		0.00228866	0.00194017	0.101502	0.000519724	0.00104402	0.341832	0.0566559	0.000918755	0.38002	8.61801e-06	8.80983e-08	0.138249	0.164781	0.0186057	0.458219	0.267973	0.0375058	0.0281624	0.781152	0.761977	0.410707
IL6 (13)	0.161835	0.366871	0.591323	0.498482	0.738705	0.704532	0.661745	0.448406	0.163473	0.822375	0.356997	0.0823088	0.409052	0.00228866		6.20999e-05	0.00553036	0.00169421	0.00395063	0.397846	0.46027	0.032753	6.0922e-05	0.0218749	0.00086035	0.629903	0.0115031	0.0025052	0.548839	0.854449	0.188382	0.633072	0.0205447	0.123467	0.640963
IL10 (22)	0.454351	0.610476	0.993224	0.855284	0.895089	0.24865	0.201075	0.0562818	0.342289	0.953365	0.972751	8.70272e-06	0.0682881	0.00194017	6.20999e-05		1.2415e-05	9.02614e-05	9.65489e-12	0.000251247	0.0165017	0.00164373	7.5699e-05	4.33272e-06	5.57683e-06	0.340476	0.0230496	0.00100138	0.0391273	0.139638	0.000106031	0.0709561	0.708278	0.253939	0.0059604
IL15 (63)	0.697345	0.920493	0.920081	0.780134	0.890962	0.0991623	0.0126379	0.841866	0.644026	0.97027	0.308259	0.00880073	0.917594	0.101502	0.00553036	1.2415e-05		1.94661e-05	3.58787e-05	4.5923e-10	0.000743715	0.000109776	0.00738153	2.88022e-08	5.71365e-06	0.432766	0.742033	0.000379373	0.000715101	0.00320674	7.08387e-06	0.0305356	0.15257	0.951463	0.116966
IL17C (55)	0.976449	0.830107	0.489087	0.407214	0.561224	0.582451	0.0383591	0.222626	0.111876	0.838958	0.47821	0.00575316	0.0924641	0.000519724	0.00169421	9.02614e-05	1.94661e-05		0.000283308	0.00146826	0.0214919	3.55397e-11	0.0462152	1.95287e-15	1.11452e-11	0.756075	0.0572943	0.0342751	0.15264	0.216643	0.0262728	0.412627	0.00911181	0.426633	0.046327
TNFA (12)	0.296759	0.153876	0.607784	0.426002	0.395971	0.230977	0.0218495	0.0979606	0.855462	0.218062	0.390356	4.43812e-08	0.0164146	0.00104402	0.00395063	9.65489e-12	3.58787e-05	0.000283308		2.06944e-05	0.00158407	0.000303561	4.23393e-05	2.81165e-06	2.915e-07	0.252284	0.0702392	2.24303e-05	0.0312482	0.0969209	0.00112908	0.119643	0.0892273	0.115867	0.000138364
CXCL10 (21)	0.84219	0.887437	0.923917	0.75695	0.219045	0.00962539	0.000373738	0.932845	0.104291	0.571948	0.145496	0.00613853	0.0480048	0.341832	0.397846	0.000251247	4.5923e-10	0.00146826	2.06944e-05		5.62649e-05	0.0243718	0.222945	6.88219e-08	0.000352529	0.464025	0.567827	0.0558681	0.00160039	0.00736545	2.45688e-07	0.00980531	0.997761	0.380343	0.0115166
IFNG (29)	0.913257	0.673391	0.628028	0.549053	0.980624	0.253234	0.0188486	0.583615	0.0771344	0.799533	0.013372	5.04079e-05	0.000527627	0.0566559	0.46027	0.0165017	0.000743715	0.0214919	0.00158407	5.62649e-05		0.123488	0.0463492	0.000196403	0.000398401	0.217598	0.724986	0.048846	0.0563804	0.0632503	0.0161022	0.204455	0.13807	0.259199	0.421416
IL2 (43)	0.998811	0.654482	0.287245	0.826186	0.158275	0.479	0.252355	0.41589	0.0391092	0.811247	0.944683	0.0233715	0.212871	0.000918755	0.032753	0.00164373	0.000109776	3.55397e-11	0.000303561	0.0243718	0.123488		0.256646	2.22059e-09	3.92248e-07	0.414101	0.770494	0.0493184	0.0917209	0.0844178	0.150765	0.243216	0.0345636	1	0.0828596
IL8 (18)	0.795723	0.350207	0.143366	0.35339	0.50859	0.489213	0.524859	0.35423	0.838882	0.857209	0.497565	0.00167332	0.0285698	0.38002	6.0922e-05	7.5699e-05	0.00738153	0.0462152	4.23393e-05	0.222945	0.0463492	0.256646		0.0352128	0.00821388	0.602716	0.0167984	0.00641636	0.018281	0.0506018	0.137199	0.453652	0.1399	0.420254	0.428987
IL12 (56)	0.6826	0.93331	0.863499	0.453641	0.713365	0.355574	0.0477861	0.898997	0.119741	0.983994	0.253628	0.000172098	0.0217569	8.61801e-06	0.0218749	4.33272e-06	2.88022e-08	1.95287e-15	2.81165e-06	6.88219e-08	0.000196403	2.22059e-09	0.0352128		9.97623e-20	0.658558	0.201993	0.015152	0.13746	0.251373	0.000226019	0.281389	0.268196	0.696068	0.0100094
IL17 (42)	0.63683	0.767413	0.954478	0.506803	0.756416	0.917282	0.0923033	0.947219	0.226509	0.314553	0.880337	8.36481e-05	0.0586716	8.80983e-08	0.00086035	5.57683e-06	5.71365e-06	1.11452e-11	2.915e-07	0.000352529	0.000398401	3.92248e-07	0.00821388	9.97623e-20		0.844192	0.0871992	0.00409732	0.0774185	0.160383	0.00143756	0.120795	0.305349	0.424253	0.0252653
IL18 (78)	0.582976	0.728578	0.551019	0.962954	0.747152	0.888261	0.799715	0.828734	0.66324	0.692134	0.855743	0.21486	0.264796	0.138249	0.629903	0.340476	0.432766	0.756075	0.252284	0.464025	0.217598	0.414101	0.602716	0.658558	0.844192		0.302487	0.0395796	0.712783	0.730143	0.897448	0.580359	0.11213	0.630749	0.464053
Lactate	0.472447	0.403193	0.391653	0.924526	0.684558	0.836941	0.867171	0.795956	0.325197	0.132868	0.240405	0.365641	0.838885	0.164781	0.0115031	0.0230496	0.742033	0.0572943	0.0702392	0.567827	0.724986	0.770494	0.0167984	0.201993	0.0871992	0.302487		0.000650676	0.150198	0.0580185	0.662637	0.663996	0.342832	0.0247994	0.630811
Procalcitonin	0.478439	0.0559439	0.049792	0.907707	0.227479	0.591744	0.226882	0.924219	0.795863	0.155578	0.844049	0.0404483	0.999767	0.0186057	0.0025052	0.00100138	0.000379373	0.0342751	2.24303e-05	0.0558681	0.048846	0.0493184	0.00641636	0.015152	0.00409732	0.0395796	0.000650676		0.111392	0.0623094	0.205011	0.415689	0.686402	0.663572	0.00907981
WBC count	0.589977	0.343114	0.663411	0.392358	0.109001	0.533894	0.159182	0.425149	0.989244	0.35703	0.801019	0.0444121	0.744692	0.458219	0.548839	0.0391273	0.000715101	0.15264	0.0312482	0.00160039	0.0563804	0.0917209	0.018281	0.13746	0.0774185	0.712783	0.150198	0.111392		4.32845e-50	0.000798376	0.782345	0.340675	0.82406	0.257699
Neutrophil count	0.4056	0.466534	0.602842	0.541283	0.173246	0.622501	0.420899	0.59456	0.786123	0.475994	0.881927	0.107274	0.565751	0.267973	0.854449	0.139638	0.00320674	0.216643	0.0969209	0.00736545	0.0632503	0.0844178	0.0506018	0.251373	0.160383	0.730143	0.0580185	0.0623094	4.32845e-50		0.0148166	0.855301	0.295239	0.715301	0.419241
Lymphocyte count	0.506177	0.123417	0.426702	0.62365	0.279088	0.0910073	0.00335218	0.157788	0.39411	0.427365	0.395864	0.00013747	0.171118	0.0375058	0.188382	0.000106031	7.08387e-06	0.0262728	0.00112908	2.45688e-07	0.0161022	0.150765	0.137199	0.000226019	0.00143756	0.897448	0.662637	0.205011	0.000798376	0.0148166		0.164815	0.324631	0.784712	0.651256
Temperature	0.850993	0.763778	0.522832	0.191635	0.722359	0.388429	0.148248	0.808107	0.513463	0.221695	0.730374	0.454641	0.693739	0.0281624	0.633072	0.0709561	0.0305356	0.412627	0.119643	0.00980531	0.204455	0.243216	0.453652	0.281389	0.120795	0.580359	0.663996	0.415689	0.782345	0.855301	0.164815		0.860942	0.224582	0.849128
CCI	0.658775	0.312335	0.742417	0.610303	0.78279	0.357117	0.623029	0.513702	0.552196	0.376742	0.200546	0.291704	0.750325	0.781152	0.0205447	0.708278	0.15257	0.00911181	0.0892273	0.997761	0.13807	0.0345636	0.1399	0.268196	0.305349	0.11213	0.342832	0.686402	0.340675	0.295239	0.324631	0.860942		0.186795	0.283667
Age	0.142635	0.165126	0.10953	0.778896	0.951431	0.156483	0.822417	0.206683	0.0234066	0.504859	0.100456	0.563294	0.69506	0.761977	0.123467	0.253939	0.951463	0.426633	0.115867	0.380343	0.259199	1	0.420254	0.696068	0.424253	0.630749	0.0247994	0.663572	0.82406	0.715301	0.784712	0.224582	0.186795		0.387598
suPAR	0.064176	0.0170037	0.75212	0.00649422	0.0233617	0.00659082	0.938946	0.115262	0.53887	0.944439	0.0826546	0.134081	0.202324	0.410707	0.640963	0.0059604	0.116966	0.046327	0.000138364	0.0115166	0.421416	0.0828596	0.428987	0.0100094	0.0252653	0.464053	0.630811	0.00907981	0.257699	0.419241	0.651256	0.849128	0.283667	0.387598
	p<0.05
	p<0.01
	p<0.001
rho values	% MAIT cells	% CD4	% CD8	% DN	% CD25	% CD38	% CD69	% HLA-DR	% LAG-3	% PD-1	% TIM-3	CX3CL1 (46)	Granzyme B (57)	IL1B (28)	IL6 (13)	IL10 (22)	IL15 (63)	IL17C (55)	TNFA (12)	CXCL10 (21)	IFNG (29)	IL2 (43)	IL8 (18)	IL12 (56)	IL17 (42)	IL18 (78)	Lactate	Procalcitonin	WBC count	Neutrophil count	Lymphocyte count	Temperature	CCI	Age
% MAIT cells	1	-0.740884	0.317376	0.410891	-0.558028	-0.300597	0.169601	-0.437229	0.082245	-0.159163	-0.121271	-0.197645	0.146162	0.0230161	-0.170289	-0.0915536	-0.047663	-0.00361998	-0.127427	-0.0244103	-0.0133572	0.000182782	-0.0317382	0.0501125	-0.0578476	-0.0672508	0.0899812	-0.0916957	0.067545	0.10575	0.0860239	0.0232076	-0.0545234	-0.178331
% CD4	-0.740884	1	-0.642693	-0.452894	0.796335	0.306099	-0.223458	0.364402	-0.0705317	0.224395	0.245978	0.152839	-0.222075	0.00158971	0.110313	0.0624041	-0.0122393	-0.0263067	0.173532	0.0173562	-0.0516522	-0.0548392	0.114181	-0.0102613	0.036256	0.0425341	0.104612	0.244039	0.118547	0.0926462	-0.197742	-0.0371195	0.12435	0.168983
% CD8	0.317376	-0.642693	1	-0.125264	-0.518188	-0.245104	0.238577	-0.134871	0.1298	-0.330291	-0.0275508	-0.127576	0.114884	0.00504303	-0.065769	0.0010414	-0.0123028	0.0846754	-0.0628741	0.0117104	0.0593604	0.129943	-0.178011	0.0210797	0.00699989	-0.0730161	-0.107187	-0.250255	-0.0545732	-0.0662744	0.10277	0.0788293	0.0405914	-0.194363
% DN	0.410891	-0.452894	-0.125264	1	-0.465895	-0.241436	0.0352516	-0.299234	0.113375	0.109579	-0.249123	-0.0645232	0.0898777	-0.117049	-0.0828603	-0.0223618	0.0342203	-0.101371	-0.0973843	-0.0379377	-0.0733759	0.0269232	-0.113433	-0.091697	-0.0812674	-0.00569553	0.0118877	-0.0150283	-0.107028	-0.0777764	0.0635471	0.160292	-0.0629081	0.0344181
% CD25	-0.558028	0.796335	-0.518188	-0.465895	1	0.324884	-0.185123	0.240574	0.015316	0.0232768	0.359872	0.0318992	-0.11463	-0.0207389	-0.0408872	0.0161694	0.0168093	-0.0711583	0.103808	0.149863	0.00297812	-0.171725	0.080927	0.0450227	0.0380237	0.0395188	0.050947	0.155504	0.199102	0.172351	-0.139628	-0.0438802	-0.0340534	-0.00746897
% CD38	-0.300597	0.306099	-0.245104	-0.241436	0.324884	1	0.137368	0.519414	0.105024	0.188446	0.273533	-0.00971007	-0.020298	-0.108834	0.0464759	0.14076	0.20015	0.0673443	0.146097	0.309636	0.139418	-0.086645	0.084651	0.112923	0.0127352	0.0172283	0.0258224	0.0694423	-0.0779444	-0.0627139	-0.216496	-0.106263	-0.113414	0.172456
% CD69	0.169601	-0.223458	0.238577	0.0352516	-0.185123	0.137368	1	-0.0124503	0.269268	0.0491472	0.0668699	0.182586	-0.0857062	0.187168	-0.0536109	0.155817	0.298786	0.249913	0.275705	0.416314	0.282112	0.139675	0.0778562	0.239175	0.204243	0.0311047	0.0209861	0.155701	-0.175296	-0.102361	-0.366927	0.177217	0.0606806	-0.0275167
% HLA-DR	-0.437229	0.364402	-0.134871	-0.299234	0.240574	0.519414	-0.0124503	1	0.145933	0.0571496	0.471956	0.305631	0.0632041	0.0264579	0.12852	0.316554	-0.0339547	0.205401	0.27621	0.014345	0.0931088	-0.137841	0.156737	0.021606	-0.0112696	-0.0368153	0.0460456	-0.0172212	-0.141372	-0.0946122	-0.251619	-0.0419405	0.112471	0.212506
% LAG-3	0.082245	-0.0705317	0.1298	0.113375	0.015316	0.105024	0.269268	0.145933	1	0.314018	0.222183	0.0255775	0.203396	-0.160988	-0.169637	-0.116058	-0.0566172	-0.193113	0.022334	0.197231	0.214225	-0.248983	-0.024929	-0.189064	-0.147491	0.0533588	-0.122991	0.0335286	-0.00169176	0.0345902	-0.110139	0.0806083	0.0733532	-0.272671
% PD-1	-0.159163	0.224395	-0.330291	0.109579	0.0232768	0.188446	0.0491472	0.0571496	0.314018	1	-0.0591543	0.067864	0.0762625	0.143383	0.0275233	-0.00717124	-0.00457026	-0.0249171	0.15018	0.0692232	0.0311335	0.029279	0.0220612	-0.00246013	0.122859	0.0485265	-0.186929	0.182549	-0.115195	-0.0906988	-0.102623	0.150135	-0.10889	0.0816383
% TIM-3	-0.121271	0.245978	-0.0275508	-0.249123	0.359872	0.273533	0.0668699	0.471956	0.222183	-0.0591543	1	0.00043076	0.115898	-0.146349	-0.112591	0.00418861	0.124455	0.0868001	0.105041	0.177083	0.296487	0.00850826	0.0830367	0.139304	0.0184588	0.0222902	-0.146525	0.025498	0.0316189	-0.0189375	-0.109734	0.0425625	0.15717	-0.199403
CX3CL1 (46)	-0.197645	0.152839	-0.127576	-0.0645232	0.0318992	-0.00971007	0.182586	0.305631	0.0255775	0.067864	0.00043076	1	0.280828	0.375151	0.210658	0.507153	0.313122	0.329144	0.602082	0.326754	0.467877	0.272737	0.371498	0.437261	0.455599	0.151218	0.113161	0.261023	-0.248291	-0.203219	-0.465528	0.0921878	0.129727	0.0707835
Granzyme B (57)	0.146162	-0.222075	0.114884	0.0898777	-0.11463	-0.020298	-0.0857062	0.0632041	0.203396	0.0762625	0.115898	0.280828	1	0.0716185	-0.100977	0.220792	0.012687	0.204144	0.287986	0.238947	0.406545	0.151869	0.263703	0.275891	0.228758	0.136106	0.0255103	3.77834e-05	-0.0408481	-0.0731353	0.176037	-0.0486268	0.0393024	-0.0480413
IL1B (28)	0.0230161	0.00158971	0.00504303	-0.117049	-0.0207389	-0.108834	0.187168	0.0264579	-0.160988	0.143383	-0.146349	0.375151	0.0716185	1	0.361285	0.366714	0.198804	0.406978	0.386289	0.116167	0.230561	0.390181	0.107337	0.507358	0.591308	0.180281	0.173008	0.298111	0.0928841	0.140549	-0.26484	0.266295	0.0343167	0.0371288
IL6 (13)	-0.170289	0.110313	-0.065769	-0.0828603	-0.0408872	0.0464759	-0.0536109	0.12852	-0.169637	0.0275233	-0.112591	0.210658	-0.100977	0.361285	1	0.462876	0.330591	0.3711	0.342651	-0.103399	0.0903618	0.25739	0.463339	0.275654	0.392163	-0.0590374	0.309298	0.377268	-0.0751245	-0.0233884	-0.16929	-0.0589364	0.280424	0.187217
IL10 (22)	-0.0915536	0.0624041	0.0010414	-0.0223618	0.0161694	0.14076	0.155817	0.316554	-0.116058	-0.00717124	0.00418861	0.507153	0.220792	0.366714	0.462876	1	0.499589	0.453713	0.708599	0.42721	0.287763	0.37207	0.458057	0.521497	0.51638	0.116492	0.279479	0.407821	-0.254583	-0.186694	-0.47237	0.220365	0.0462071	0.139213
IL15 (63)	-0.047663	-0.0122393	-0.0123028	0.0342203	0.0168093	0.20015	0.298786	-0.0339547	-0.0566172	-0.00457026	0.124455	0.313122	0.012687	0.198804	0.330591	0.499589	1	0.489748	0.475864	0.665034	0.396516	0.448811	0.319852	0.608677	0.515884	0.0959737	0.0412886	0.437306	-0.406159	-0.362903	-0.536145	0.262558	0.175379	0.00746405
IL17C (55)	-0.00361998	-0.0263067	0.0846754	-0.101371	-0.0711583	0.0673443	0.249913	0.205401	-0.193113	-0.0249171	0.0868001	0.329144	0.204144	0.406978	0.3711	0.453713	0.489748	1	0.423954	0.375666	0.276428	0.694731	0.240835	0.782729	0.70711	-0.0380787	0.235204	0.269328	-0.178045	-0.156569	-0.282194	0.10097	0.314024	0.0972522
TNFA (12)	-0.127427	0.173532	-0.0628741	-0.0973843	0.103808	0.146097	0.275705	0.27621	0.022334	0.15018	0.105041	0.602082	0.287986	0.386289	0.342651	0.708599	0.475864	0.423954	1	0.488385	0.373252	0.422066	0.471999	0.530073	0.571514	0.139695	0.224278	0.51052	-0.265423	-0.209316	-0.403982	0.190525	0.20769	0.191032
CXCL10 (21)	-0.0244103	0.0173562	0.0117104	-0.0379377	0.149863	0.309636	0.416314	0.014345	0.197231	0.0692232	0.177083	0.326754	0.238947	0.116167	-0.103399	0.42721	0.665034	0.375666	0.488385	1	0.465251	0.270875	0.148617	0.595234	0.417941	0.0896103	-0.0715942	0.244113	-0.380973	-0.331967	-0.600646	0.311142	-0.000346675	-0.107265
IFNG (29)	-0.0133572	-0.0516522	0.0593604	-0.0733759	0.00297812	0.139418	0.282112	0.0931088	0.214225	0.0311335	0.296487	0.467877	0.406545	0.230561	0.0903618	0.287763	0.396516	0.276428	0.373252	0.465251	1	0.187206	0.240691	0.433787	0.414526	0.15033	0.044126	0.251266	-0.236048	-0.233559	-0.304537	0.155831	0.18171	-0.137697
IL2 (43)	0.000182782	-0.0548392	0.129943	0.0269232	-0.171725	-0.086645	0.139675	-0.137841	-0.248983	0.029279	0.00850826	0.272737	0.151869	0.390181	0.25739	0.37207	0.448811	0.694731	0.422066	0.270875	0.187206	1	0.13843	0.644909	0.566395	0.0998977	0.0365966	0.250759	-0.209273	-0.217398	-0.184663	0.143444	0.256739	0
IL8 (18)	-0.0317382	0.114181	-0.178011	-0.113433	0.080927	0.084651	0.0778562	0.156737	-0.024929	0.0220612	0.0830367	0.371498	0.263703	0.107337	0.463339	0.458057	0.319852	0.240835	0.471999	0.148617	0.240691	0.13843	1	0.253987	0.31578	0.0637618	0.293419	0.342594	-0.289756	-0.245441	-0.190905	-0.0923892	0.180884	0.0985931
IL12 (56)	0.0501125	-0.0102613	0.0210797	-0.091697	0.0450227	0.112923	0.239175	0.021606	-0.189064	-0.00246013	0.139304	0.437261	0.275891	0.507358	0.275654	0.521497	0.608677	0.782729	0.530073	0.595234	0.433787	0.644909	0.253987	1	0.843207	0.0541492	0.159089	0.307202	-0.184782	-0.145481	-0.452011	0.13251	0.136169	-0.0478744
IL17 (42)	-0.0578476	0.036256	0.00699989	-0.0812674	0.0380237	0.0127352	0.204243	-0.0112696	-0.147491	0.122859	0.0184588	0.455599	0.228758	0.591308	0.392163	0.51638	0.515884	0.70711	0.571514	0.417941	0.414526	0.566395	0.31578	0.843207	1	0.0240967	0.21218	0.3596	-0.218901	-0.177575	-0.396116	0.189944	0.126145	0.0977511
IL18 (78)	-0.0672508	0.0425341	-0.0730161	-0.00569553	0.0395188	0.0172283	0.0311047	-0.0368153	0.0533588	0.0485265	0.0222902	0.151218	0.136106	0.180281	-0.0590374	0.116492	0.0959737	-0.0380787	0.139695	0.0896103	0.15033	0.0998977	0.0637618	0.0541492	0.0240967	1	-0.128853	0.262125	0.0461705	0.0439626	0.0167074	-0.0682309	-0.194419	-0.0588918
Lactate	0.0899812	0.104612	-0.107187	0.0118877	0.050947	0.0258224	0.0209861	0.0460456	-0.122991	-0.186929	-0.146525	0.113161	0.0255103	0.173008	0.309298	0.279479	0.0412886	0.235204	0.224278	-0.0715942	0.044126	0.0365966	0.293419	0.159089	0.21218	-0.128853	1	0.421248	0.179095	0.238216	-0.0565128	-0.0549057	0.119554	0.27616
Procalcitonin	-0.0916957	0.244039	-0.250255	-0.0150283	0.155504	0.0694423	0.155701	-0.0172212	0.0335286	0.182549	0.025498	0.261023	3.77834e-05	0.298111	0.377268	0.407821	0.437306	0.269328	0.51052	0.244113	0.251266	0.250759	0.342594	0.307202	0.3596	0.262125	0.421248	1	0.204199	0.238167	-0.165975	0.106113	0.0527491	0.0563462
WBC count	0.067545	0.118547	-0.0545732	-0.107028	0.199102	-0.0779444	-0.175296	-0.141372	-0.00169176	-0.115195	0.0316189	-0.248291	-0.0408481	0.0928841	-0.0751245	-0.254583	-0.406159	-0.178045	-0.265423	-0.380973	-0.236048	-0.209273	-0.289756	-0.184782	-0.218901	0.0461705	0.179095	0.204199	1	0.986147	0.414946	-0.0349337	-0.120086	0.0278942
Neutrophil count	0.10575	0.0926462	-0.0662744	-0.0777764	0.172351	-0.0627139	-0.102361	-0.0946122	0.0345902	-0.0906988	-0.0189375	-0.203219	-0.0731353	0.140549	-0.0233884	-0.186694	-0.362903	-0.156569	-0.209316	-0.331967	-0.233559	-0.217398	-0.245441	-0.145481	-0.177575	0.0439626	0.238216	0.238167	0.986147	1	0.308176	-0.0234413	-0.133959	0.0464847
Lymphocyte count	0.0860239	-0.197742	0.10277	0.0635471	-0.139628	-0.216496	-0.366927	-0.251619	-0.110139	-0.102623	-0.109734	-0.465528	0.176037	-0.26484	-0.16929	-0.47237	-0.536145	-0.282194	-0.403982	-0.600646	-0.304537	-0.184663	-0.190905	-0.452011	-0.396116	0.0167074	-0.0565128	-0.165975	0.414946	0.308176	1	-0.180118	-0.128246	-0.0354041
Temperature	0.0232076	-0.0371195	0.0788293	0.160292	-0.0438802	-0.106263	0.177217	-0.0419405	0.0806083	0.150135	0.0425625	0.0921878	-0.0486268	0.266295	-0.0589364	0.220365	0.262558	0.10097	0.190525	0.311142	0.155831	0.143444	-0.0923892	0.13251	0.189944	-0.0682309	-0.0549057	0.106113	-0.0349337	-0.0234413	-0.180118	1	-0.0216419	0.149212
CCI	-0.0545234	0.12435	0.0405914	-0.0629081	-0.0340534	-0.113414	0.0606806	0.112471	0.0733532	-0.10889	0.15717	0.129727	0.0393024	0.0343167	0.280424	0.0462071	0.175379	0.314024	0.20769	-0.000346675	0.18171	0.256739	0.180884	0.136169	0.126145	-0.194419	0.119554	0.0527491	-0.120086	-0.133959	-0.128246	-0.0216419	1	0.162032
Age	-0.178331	0.168983	-0.194363	0.0344181	-0.00746897	0.172456	-0.0275167	0.212506	-0.272671	0.0816383	-0.199403	0.0707835	-0.0480413	0.0371288	0.187217	0.139213	0.00746405	0.0972522	0.191032	-0.107265	-0.137697	0	0.0985931	-0.0478744	0.0977511	-0.0588918	0.27616	0.0563462	0.0278942	0.0464847	-0.0354041	0.149212	0.162032	1

## Sheet: Supplementary table 5
	Supplementary table 5. Results of the ROC analyses for high versus moderate Δ-SOFA and lymphopenia (<1.1x109 cells/L).
	Thresholds are given in frequency of CD69+ in MAIT cell population, 10^9 /L white blood cells (WBC), µg/L for Procalcitonin, and mmol/L for Lactate.
		Δ-SOFA					Lymphopenia
	Analytes	AUC	[95% CI]	Threshold	Sn	Sp	AUC	[95% CI]	Threshold	Sn	Sp
	Lactate	0.54958	[0.38-0.72]	3.15	0.529412	0.628571	0.56466	[0.41-0.72]	1.9	0.717949	0.565217
	Procalcitonin	0.591856	[0.41-0.78]	1.17	0.5625	0.727273	0.595694	[0.45-0.74]	0.435	0.605263	0.590909
	WBC	0.622321	[0.44-0.81]	9	0.5625	0.685714	0.690078	[0.56-0.82]	11.55	0.615385	0.826087
	MAIT CD69	0.69916	[0.55-0.85]	33.6	0.705882	0.685714	0.768116	[0.64-0.89]	28.05	0.692308	0.782609
	CI, Confidence interval; Sn, Sensitivity; Sp, Specificity; WBC, White blood cells

## Sheet: Supplementary table 6
Supplementary table 6. Antibodies used for flow cytometry.
Antibody name	Clone	Antibody source
anti-CD25 BUV395	2A3	BD Biosciences, Franklin Lakes, New Jersey, USA
anti-CD56 BUV737	NCAM16.2
anti-CD69 AF700	FN50
Anti-CD161 PECy5	DX12
Anti-HLA-DR APC-H7	L234
Anti-CD3 BV650	OKT3	Biolegend, San Diego, California, USA
Anti-CD4 BV711	OKT4
Anti-CD8 BV570	RPA-T8
Anti-CD38 BV421	HIT2
Anti-CD45 AF700	HI30
Anti-LAG-3 AF647	11C3C65
Anti-PD-1 BV785	EH12.2H7
Anti-Va7.2 PECy7	3C10
Anti-TIM-3 AF488	344823	R&D Systems, Minneapolis, Minnesota, USA
LIVE/DEAD® Fixable Aqua Dead Cell Stain Kit		Invitrogen/Life Technologies, Carlsbad, California, USA
